# Supplementary material for: Whole-genome characterization of Rosa chinensis AP2/ERF transcription factors and analysis of negative regulator RcDREB2B in Arabidopsis
Source: BMC Genomics. 2021 Jan 28;22:90. doi: 10.1186/s12864-021-07396-6 (PMC7844920; doi:10.1186/s12864-021-07396-6)
Supplement: Supplementary file 1 — Additional file 1: Table S1. Information of gene ID, physical position, and properties of RcAP2/ERF proteins. [file 12864_2021_7396_MOESM1_ESM.xlsx]

## Sheet: Table S1
Supplementary Table S1 Information of RcAP2/ERF, including gene ID, physical position, properities of AP2/REF proteins
Gene name	Gene ID	Physical position			Properities of AP2/ERF proteins
		Chrom	start	end	Protein	pI	Molecular	Subcellular
		no			length (aa)		weight (kDa)	localization
RcAP2/ERF1	RchiOBHmChr1g0331141	1	20922668	20927352	401	5.26	44.89	Nuclear
RcAP2/ERF2	RchiOBHmChr1g0346421	1	38777696	38778970	278	5.04	30.18	Nuclear
RcAP2/ERF3	RchiOBHmChr1g0347621	1	40306742	40307708	273	4.78	29.77	Nuclear
RcAP2/ERF4	RchiOBHmChr1g0347631	1	40332410	40333327	213	6.54	23.78	Nuclear
RcAP2/ERF5	RchiOBHmChr1g0347641	1	40376770	40377628	239	5.56	26.51	Nuclear
RcAP2/ERF6	RchiOBHmChr1g0347661	1	40381921	40382727	217	6.39	23.6	Nuclear
RcAP2/ERF7	RchiOBHmChr1g0347671	1	40384247	40385066	204	6.99	22.84	Nuclear
RcAP2/ERF8	RchiOBHmChr1g0349631	1	42728927	42729640	237	5.75	25.98	Nuclear
RcAP2/ERF9	RchiOBHmChr1g0358681	1	50761354	50762715	301	5.05	34.13	Nuclear
RcAP2/ERF10	RchiOBHmChr1g0360021	1	51851839	51852621	211	6.22	23.4	Nuclear
RcAP2/ERF11	RchiOBHmChr1g0360081	1	51903167	51906033	344	6.07	38.78	Nuclear
RcAP2/ERF12	RchiOBHmChr1g0364341	1	55521388	55524784	457	8.55	49.67	Nuclear
RcAP2/ERF13	RchiOBHmChr1g0370631	1	60119087	60120076	329	5.79	36.07	Nuclear
RcAP2/ERF14	RchiOBHmChr1g0371151	1	60472436	60474734	384	4.75	42.33	Nuclear
RcAP2/ERF15	RchiOBHmChr1g0373621	1	61755217	61756318	286	5.64	31.97	Nuclear
RcAP2/ERF16	RchiOBHmChr1g0373631	1	61766469	61767821	293	7.02	32.09	Nuclear
RcAP2/ERF17	RchiOBHmChr1g0373641	1	61769617	61770854	214	4.75	24.14	Nuclear
RcAP2/ERF18	RchiOBHmChr1g0376641	1	63847494	63848870	231	5.31	25.24	Nuclear
RcAP2/ERF19	RchiOBHmChr1g0376651	1	63863779	63865110	233	5.09	24.45	Nuclear
RcAP2/ERF20	RchiOBHmChr1g0380021	1	65822792	65824609	364	5.1	40.77	Nuclear
RcAP2/ERF21	RchiOBHmChr2g0088321	2	2929726	2930559	205	9.57	22.91	Nuclear
RcAP2/ERF22	RchiOBHmChr2g0091471	2	5122974	5124345	255	4.93	27.79	Nuclear
RcAP2/ERF23	RchiOBHmChr2g0095581	2	8527073	8528094	210	4.88	23.32	Nuclear
RcAP2/ERF24	RchiOBHmChr2g0105221	2	16559437	16560138	233	8.22	25.42	Nuclear
RcAP2/ERF25	RchiOBHmChr2g0105401	2	16678497	16679516	242	5.83	26.67	Nuclear
RcAP2/ERF26	RchiOBHmChr2g0105461	2	16736095	16736736	213	5.61	23.45	Nuclear
RcAP2/ERF27	RchiOBHmChr2g0105481	2	16755484	16756065	193	5.22	20.83	Nuclear
RcAP2/ERF28	RchiOBHmChr2g0105501	2	16775658	16776203	181	9.42	19.72	Nuclear
RcAP2/ERF29	RchiOBHmChr2g0105521	2	16808451	16809077	208	8.95	22.42	Nuclear
RcAP2/ERF30	RchiOBHmChr2g0106221	2	17673459	17676984	535	6.42	59.61	Nuclear
RcAP2/ERF31	RchiOBHmChr2g0106241	2	17707485	17708731	173	7.63	18.69	Nuclear
RcAP2/ERF32	RchiOBHmChr2g0108831	2	20290428	20294208	660	6.54	73.73	Nuclear
RcAP2/ERF33	RchiOBHmChr2g0111031	2	22665843	22670915	543	5.68	60.35	Nuclear
RcAP2/ERF34	RchiOBHmChr2g0115041	2	27014350	27016041	349	5.66	38.75	Nuclear
RcAP2/ERF35	RchiOBHmChr2g0118211	2	30542298	30543799	322	8.6	34.54	Nuclear
RcAP2/ERF36	RchiOBHmChr2g0118251	2	30584572	30586600	388	6.47	41.39	Nuclear
RcAP2/ERF37	RchiOBHmChr2g0126301	2	40599757	40602173	466	5.49	52.52	Nuclear
RcAP2/ERF38	RchiOBHmChr2g0130611	2	46701990	46702529	179	8.69	19.68	Nuclear
RcAP2/ERF39	RchiOBHmChr2g0132251	2	48702519	48705344	358	8.15	40.07	Nuclear
RcAP2/ERF40	RchiOBHmChr2g0133451	2	50240812	50242020	201	5.9	22.94	Nuclear
RcAP2/ERF41	RchiOBHmChr2g0133601	2	50468961	50470093	296	9.83	32.22	Chloroplast Nuclear
RcAP2/ERF42	RchiOBHmChr2g0135921	2	53154481	53155911	194	7.02	21.75	Nuclear
RcAP2/ERF43	RchiOBHmChr2g0139661	2	57180283	57181323	262	5.2	28.22	Nuclear
RcAP2/ERF44	RchiOBHmChr2g0145271	2	62910529	62914951	577	5.73	63.79	Nuclear
RcAP2/ERF45	RchiOBHmChr2g0147651	2	65215274	65219758	392	4.97	43.53	Nuclear
RcAP2/ERF46	RchiOBHmChr2g0157901	2	74240361	74241752	231	8.69	25.04	Nuclear
RcAP2/ERF47	RchiOBHmChr2g0160621	2	76468799	76471118	194	9.03	21.2	Nuclear
RcAP2/ERF48	RchiOBHmChr2g0163201	2	78781670	78782839	303	7.73	35.07	Cytoplasmic
RcAP2/ERF49	RchiOBHmChr2g0166851	2	81578693	81579766	357	5.69	40.13	Chloroplast, Nuclear
RcAP2/ERF50	RchiOBHmChr2g0167081	2	81740735	81742293	419	4.62	46.26	Nuclear
RcAP2/ERF51	RchiOBHmChr2g0169071	2	83356625	83358538	459	8.72	52.15	Nuclear
RcAP2/ERF52	RchiOBHmChr3g0447531	3	212087	215849	832	6.1	91.01	Nuclear
RcAP2/ERF53	RchiOBHmChr3g0449251	3	1121989	1126888	268	8.9	30.86	Cytoplasmic Nuclear Mitochondrial
RcAP2/ERF54	RchiOBHmChr3g0450011	3	1659836	1660571	234	4.52	26.18	Nuclear
RcAP2/ERF55	RchiOBHmChr3g0450351	3	1923864	1924766	300	5.9	33.1	Nuclear
RcAP2/ERF56	RchiOBHmChr3g0461691	3	9680087	9682166	597	4.58	68.14	Nuclear
RcAP2/ERF57	RchiOBHmChr3g0468481	3	14492546	14495427	342	6.67	38.25	Nuclear
RcAP2/ERF58	RchiOBHmChr3g0472281	3	18188796	18189413	205	5.95	21.87	Chloroplast Nuclear Mitochondrial
RcAP2/ERF59	RchiOBHmChr3g0472361	3	18244191	18245644	200	6.19	22.21	Nuclear Chloroplast
RcAP2/ERF60	RchiOBHmChr3g0480891	3	26818077	26821108	404	5.4	44.8	Nuclear
RcAP2/ERF61	RchiOBHmChr3g0481251	3	27326968	27328083	349	6.09	39.43	Nuclear
RcAP2/ERF62	RchiOBHmChr3g0482661	3	28699583	28704123	425	8.59	46.9	Mitochondrial Nuclear
RcAP2/ERF63	RchiOBHmChr4g0392451	4	7938364	7938789	141	6.14	15.36	Nuclear
RcAP2/ERF64	RchiOBHmChr4g0392461	4	7954492	7954962	156	6.63	17.37	Nuclear
RcAP2/ERF65	RchiOBHmChr4g0392501	4	7978980	7979994	268	5.04	29.91	Nuclear
RcAP2/ERF66	RchiOBHmChr4g0401791	4	20051772	20052692	306	8.7	33.25	Nuclear
RcAP2/ERF67	RchiOBHmChr4g0401801	4	20084190	20087667	553	6.91	59.85	Nuclear
RcAP2/ERF68	RchiOBHmChr4g0405371	4	25780828	25783312	366	6.46	41.14	Nuclear
RcAP2/ERF69	RchiOBHmChr4g0415231	4	39843940	39845198	402	8.82	44.5	Nuclear
RcAP2/ERF70	RchiOBHmChr4g0421551	4	47196100	47197443	403	5.11	45	Nuclear
RcAP2/ERF71	RchiOBHmChr4g0423581	4	49240670	49242452	255	6.26	28.39	Nuclear
RcAP2/ERF72	RchiOBHmChr4g0428551	4	53582647	53583462	271	5.17	29.46	Nuclear
RcAP2/ERF73	RchiOBHmChr4g0428891	4	53794189	53796805	236	6.16	26.48	Nuclear
RcAP2/ERF74	RchiOBHmChr4g0433071	4	57245256	57246852	428	6.56	47.36	Nuclear
RcAP2/ERF75	RchiOBHmChr4g0435261	4	58888206	58890377	347	4.75	38.5	Nuclear
RcAP2/ERF76	RchiOBHmChr4g0435771	4	59209478	59211035	366	9.23	40.65	Nuclear
RcAP2/ERF77	RchiOBHmChr4g0440541	4	62652391	62654142	433	9.09	48.89	Nuclear
RcAP2/ERF78	RchiOBHmChr5g0008991	5	5942114	5943346	264	9.36	28.63	Nuclear
RcAP2/ERF79	RchiOBHmChr5g0009711	5	6425720	6426398	170	9.6	18.94	Nuclear
RcAP2/ERF80	RchiOBHmChr5g0009741	5	6447399	6448205	268	4.86	30.07	Cytoplasmic
RcAP2/ERF81	RchiOBHmChr5g0032721	5	26465310	26466616	250	10.03	26.41	Nuclear
RcAP2/ERF82	RchiOBHmChr5g0041261	5	36007417	36008688	226	7.66	24.39	Nuclear
RcAP2/ERF83	RchiOBHmChr5g0046591	5	42668027	42669127	366	7.05	41.94	Nuclear
RcAP2/ERF84	RchiOBHmChr5g0061501	5	66995354	66997292	285	8.34	31.45	Nuclear
RcAP2/ERF85	RchiOBHmChr5g0073531	5	79543690	79545231	266	5.43	30.14	Nuclear
RcAP2/ERF86	RchiOBHmChr5g0077201	5	83014001	83016939	553	6.15	60.78	Nuclear
RcAP2/ERF87	RchiOBHmChr5g0080541	5	86521012	86522109	365	6.34	41.53	Nuclear Cytoplasmic
RcAP2/ERF88	RchiOBHmChr5g0083271	5	88947197	88948045	282	8.24	31.45	Nuclear
RcAP2/ERF89	RchiOBHmChr6g0257181	6	12450926	12451995	268	6.91	30.09	Nuclear
RcAP2/ERF90	RchiOBHmChr6g0274591	6	36051371	36053908	451	6.84	48.67	Nuclear
RcAP2/ERF91	RchiOBHmChr6g0276671	6	38866758	38867729	323	5.02	36.18	Nuclear
RcAP2/ERF92	RchiOBHmChr6g0284081	6	47375350	47379616	223	9.39	25.56	Nuclear
RcAP2/ERF93	RchiOBHmChr6g0288231	6	51490805	51491887	263	5.56	29.63	Nuclear Chloroplast
RcAP2/ERF94	RchiOBHmChr6g0288241	6	51527863	51528339	150	6.76	16.94	Nuclear
RcAP2/ERF95	RchiOBHmChr6g0288251	6	51536830	51537261	144	6.75	16.28	Nuclear
RcAP2/ERF96	RchiOBHmChr6g0288261	6	51545478	51546002	174	9.84	19.68	Nuclear
RcAP2/ERF97	RchiOBHmChr6g0288271	6	51546478	51546930	150	6.75	16.27	Nuclear
RcAP2/ERF98	RchiOBHmChr6g0288281	6	51549217	51549696	159	6.85	18.21	Chloroplast Nuclear Cytoplasmic Mitochondrial
RcAP2/ERF99	RchiOBHmChr6g0289271	6	52383734	52384564	212	10.28	23.21	Nuclear
RcAP2/ERF100	RchiOBHmChr6g0294441	6	56767187	56768582	309	5.41	34.4	Nuclear
RcAP2/ERF101	RchiOBHmChr6g0295481	6	57475603	57476698	234	5.62	25.62	Nuclear
RcAP2/ERF102	RchiOBHmChr6g0298011	6	59583275	59584693	228	5.9	25.58	Nuclear
RcAP2/ERF103	RchiOBHmChr6g0299771	6	60805044	60806167	206	6.24	23.41	Nuclear
RcAP2/ERF104	RchiOBHmChr6g0301981	6	62184639	62185412	257	5.68	28.1	Nuclear
RcAP2/ERF105	RchiOBHmChr6g0306191	6	64950383	64951730	249	5.33	27.03	Nuclear
RcAP2/ERF106	RchiOBHmChr6g0308371	6	66485325	66487210	156	9.18	17.64	Nuclear
RcAP2/ERF107	RchiOBHmChr6g0310091	6	67500954	67504754	657	6.84	72.37	Nuclear
RcAP2/ERF108	RchiOBHmChr6g0312551	6	69129790	69131004	149	9.38	16.49	Nuclear
RcAP2/ERF109	RchiOBHmChr7g0184251	7	4906612	4907256	214	9.34	23.67	Nuclear
RcAP2/ERF110	RchiOBHmChr7g0185311	7	5493051	5495508	381	5.32	43.19	Nuclear
RcAP2/ERF111	RchiOBHmChr7g0187951	7	7654336	7655505	325	6.06	35.13	Nuclear
RcAP2/ERF112	RchiOBHmChr7g0188681	7	8080648	8081997	266	7.15	29.36	Nuclear
RcAP2/ERF113	RchiOBHmChr7g0188691	7	8090965	8092582	237	6.65	26.35	Nuclear
RcAP2/ERF114	RchiOBHmChr7g0195581	7	13383107	13385028	335	5.05	37.16	Nuclear
RcAP2/ERF115	RchiOBHmChr7g0195661	7	13460482	13466901	488	9.71	53.53	Nuclear Mitochondrial
RcAP2/ERF116	RchiOBHmChr7g0199231	7	17300934	17302047	280	5.15	29.94	Nuclear
RcAP2/ERF117	RchiOBHmChr7g0199251	7	17320840	17321717	241	5.2	27.38	Nuclear
RcAP2/ERF118	RchiOBHmChr7g0199301	7	17340207	17340977	240	5.29	27.34	Nuclear
RcAP2/ERF119	RchiOBHmChr7g0199331	7	17371406	17372131	241	5.41	27.42	Nuclear
RcAP2/ERF120	RchiOBHmChr7g0199351	7	17383568	17384581	251	5.39	28.67	Nuclear
RcAP2/ERF121	RchiOBHmChr7g0199381	7	17422407	17424183	242	5.61	27.01	Nuclear
RcAP2/ERF122	RchiOBHmChr7g0203971	7	21548333	21549004	223	5.13	24.76	Nuclear
RcAP2/ERF123	RchiOBHmChr7g0204031	7	21615626	21616165	179	7.66	19.93	Nuclear
RcAP2/ERF124	RchiOBHmChr7g0204611	7	22291575	22293067	341	7.77	38.2	Nuclear
RcAP2/ERF125	RchiOBHmChr7g0204641	7	22330755	22332643	292	4.96	29.88	Chloroplast Nuclear
RcAP2/ERF126	RchiOBHmChr7g0230931	7	54575618	54576637	187	9.71	20.82	Nuclear
RcAP2/ERF127	RchiOBHmChr7g0231481	7	55100203	55100963	166	5.51	17.68	Nuclear
RcAP2/ERF128	RchiOBHmChr7g0231501	7	55106221	55107023	166	5.83	17.83	Nuclear
RcAP2/ERF129	RchiOBHmChr7g0231631	7	55245625	55246215	196	5	21.63	Nuclear
RcAP2/ERF130	RchiOBHmChr7g0231641	7	55304057	55304641	195	5.23	21.5	Nuclear
RcAP2/ERF131	RchiOBHmChr7g0231741	7	55470439	55470916	135	9.45	15.26	Mitochondrial
RcAP2/ERF132	RchiOBHmChr7g0231881	7	55721426	55721803	125	7.99	13.94	Nuclear
RcAP2/ERF133	RchiOBHmChr7g0231921	7	55763198	55763832	194	5.54	21.48	Nuclear
RcAP2/ERF134	RchiOBHmChr7g0235201	7	59935227	59936062	184	5.48	20.28	Chloroplast
RcAP2/ERF135	RchiOBHmChr7g0239701	7	65481055	65483027	377	6.19	41.08	Nuclear
